# Supplementary material for: Lacosamide Safety During Pregnancy and Breastfeeding: A Single-Centre Experience and Comprehensive Narrative Review
Source: Pharmacy (Basel). 2026 Apr 1;14(2):58. doi: 10.3390/pharmacy14020058 (PMC13119888; doi:10.3390/pharmacy14020058)
Supplement: Supplementary file 1 [file pharmacy-14-00058-s001.zip]

Archive with 1 entries (1 files):
- pharmacy-4183371-supplementary.pdf
